# Supplementary material for: Modeling Tracer Diffusion Coefficients of Any Type of Solutes in Polar and Non-Polar Dense Solvents
Source: Materials (Basel). 2022 Sep 15;15(18):6416. doi: 10.3390/ma15186416 (PMC9502877; doi:10.3390/ma15186416)
Supplement: Supplementary file 1 [file materials-15-06416-s001.zip]

Archive with 1 entries (1 files):
- materials-1882225-supplementary.pdf
